# Supplementary material for: Perioperative Use of IgM-Enriched Immunoglobulins in Liver Transplantation Recipients at High Risk for Infections: A Preliminary Study
Source: J Clin Med. 2024 Aug 22;13(16):4965. doi: 10.3390/jcm13164965 (PMC11355682; doi:10.3390/jcm13164965)
Supplement: Supplementary file 1 [file jcm-13-04965-s001.zip]

Archive with 1 entries (1 files):
- jcm-3066209-supplementary.pdf
